# Supplementary material for: Efficient cell death mediated by bioengineered killer extracellular vesicles
Source: Sci Rep. 2023 Jan 19;13:1086. doi: 10.1038/s41598-023-28306-8 (PMC9852484; doi:10.1038/s41598-023-28306-8)
Supplement: Supplementary file 1 — Supplementary Information 1. [file 41598_2023_28306_MOESM1_ESM.xlsx]

## Sheet: Sheet 1
FIGURE 1A
		parent				DPH2KD
	DPH2 expression (percent of parent)	1	1.05441	0.981445	1.0634	0.32	0.37	0.28	0.41
FIGURE 1B
		Percent protein synthesis (relative to mock)
	parent	0.8	0.697	0.289937	5.3687	5.22079
	DPH2KD	78.15	112.609	69.4295	69.9359	55.5302
FIGURE 1E
		Percent of particles
	Size / nm	2.5	7.5	12.5	17.5	22.5	27.5	32.5	37.5	42.5	47.5	52.5	57.5	62.5	67.5	72.5	77.5	82.5	87.5	92.5	97.5	102.5	107.5	112.5	117.5	122.5	127.5	132.5	137.5	142.5	147.5	152.5	157.5	162.5	167.5	172.5	177.5	182.5	187.5	192.5	197.5	202.5	207.5	212.5	217.5	222.5	227.5	232.5	237.5
	parent EVs	0	0	0	0.0562	0.0562	0.0562	0	0.0562	0.0562	0.169	0.225	0.169	0.731	0.393	0.618	0.956	1.35	1.97	1.69	2.25	2.3	2.47	1.97	3.2	3.09	3.65	3.93	3.09	3.37	3.88	3.26	2.59	3.15	3.09	3.09	2.81	2.64	2.75	2.3	1.8	2.36	2.14	1.97	1.91	1.35	1.18	1.8	1.74
	DPH2KD EVs	0	0	0	0	0	0	0	0	0.208	0	0	0	0.624	0	0.624	0.624	0.208	1.46	1.66	1.87	1.66	1.25	2.49	2.08	3.12	3.33	2.29	2.29	2.49	2.91	2.29	3.53	3.12	1.87	2.29	2.29	2.29	2.29	2.08	2.91	1.25	1.25	3.74	1.46	2.08	1.66	0.832	1.46
FIGURE 1F
		parent			DPH2KD
	EV uptake (Percent of input)	1.14497	0.798817	0.789941	0.847195	0.829787	0.867505
FIGURE 2C
		Percent protein synthesis (relative to mock)
	parent	0.116026	0.0485709	0.442312	0.577875
	DPH2KD	11.9486	9.02769	15.5939	13.5331
FIGURE 3B
		Percent of particles
	Size / nm	2.5	7.5	12.5	17.5	22.5	27.5	32.5	37.5	42.5	47.5	52.5	57.5	62.5	67.5	72.5	77.5	82.5	87.5	92.5	97.5	102.5	107.5	112.5	117.5	122.5	127.5	132.5	137.5	142.5	147.5	152.5	157.5	162.5	167.5	172.5	177.5	182.5	187.5	192.5	197.5	202.5	207.5	212.5	217.5	222.5	227.5	232.5	237.5
	mock EVs	0	0	0	0.0336361	0	0	0.0672721	0.134544	0.0672721	0.0336361	0.100908	0.0672721	0.100908	0.0672721	0.235452	0.201816	0.437269	0.672721	0.571813	0.639085	0.639085	0.840901	0.437269	1.00908	1.27817	1.14363	1.24453	1.34544	1.31181	1.61453	1.44635	1.07635	1.44635	1.10999	1.44635	0.975446	1.31181	0.94181	1.47999	1.00908	1.04272	1.10999	1.34544	0.94181	1.10999	0.571813	1.2109	0.807265
	Palm-DTA EVs	0	0	0	0.0560853	0.168256	0	0.0560853	0.0560853	0.112171	0.0560853	0	0.112171	0.112171	0.112171	0.0560853	0.224341	0.280426	0.0560853	0.336512	0.280426	0.504767	0.560852	0.504767	0.448682	0.392597	1.28996	1.23388	1.40213	1.00953	0.841279	1.06562	1.40213	1.00953	0.392597	1.17779	1.06562	1.40213	1.34605	1.06562	1.34605	1.45822	1.23388	1.34605	1.06562	0.785193	1.00953	1.00953	1.5143
	Killer EVs	0	0	0	0	0	0	0	0	0	0.0722022	0	0.144404	0	0	0	0.216607	0.505415	0.216607	0.216607	0.144404	0.505415	0.361011	1.22744	0.794224	0.649819	1.15523	0.577617	1.15523	0.794224	1.37184	1.22744	1.73285	1.51625	2.45487	0.938628	1.44404	1.29964	0.938628	1.58845	1.29964	0.938628	1.66065	0.938628	0.505415	1.29964	1.01083	0.938628	1.15523
FIGURE 3D
		no EVs			mock EVs			Palm-DTA EVs			Killer EVs
	GFP-PEST Mean Fluorescence Intensity	37997	35063	33523	35919	37518	32457	30715	32879	29037	8552	5832	15780
FIGURE 3E
		5ug			10ug			25ug
	mock EVs	101.436	91.9309	102.29	105.626	100.009	105.296	102.584	96.8201	96.2494
	Palm-DTA EVs	99.8914	84.703	87.7082	95.9376	92.1845	94.8358	91.3259	86.6181	84.6683
	Killer EVs	89.2819	92.3426	52.1969	71.9736	69.1704	31.1822	47.5544	47.0722	14.0867
FIGURE 3F
		mock EVs			Killer EVs
	20 ug	125.679	132.649	124.944	27.0862	32.5261	24.7125
	50 ug	122.065	124.557	126.93	4.32338	5.20103	4.63665
FIGURE S1C
	Time (post-transfection)	Helawt, mock	Helawt, DTA-HA	wt, Palm-DTA-HA	HelaDPH2KD, mock	HelaDPH2KD, DTA-HA	HelaDPH2KD, Palm-DTA-HA
	28	1	0.562427	0.539086	1	0.862427	0.873477
	55	1.39556	0.147568	0.151866	1.41977	0.849749	0.70501
	76	1.8405	0.0596759	0.0594985	1.93943	0.731073	0.563925
FIGURE S1E
		CTCF relative to t=0
	Time (hrs)	0	0.5	1	1.5	2	2.5	3	3.5	4	4.5	5	5.5	6	6.5	7	7.5	8	8.5	9	9.5	10
	untreated	1	1.04326	1.17621	1.2471	1.34054	1.47183	1.48888	1.54029	1.58248	1.61049	1.70633	1.7582	1.8098	1.86776	2.0597	2.25081	2.23395	2.40703	2.55503	2.62927	2.75795
		1	0.975358	0.973028	0.948103	0.948199	0.962759	0.999263	0.976162	1.00942	1.10341	1.12605	1.18447	1.32593	1.42721	1.46578	1.62124	1.6998	1.50853	1.56014	1.59068	1.64515
		1	0.930199	0.957101	1.1198	1.10161	1.14468	1.20749	1.30172	1.45918	1.45709	1.70635	1.79823	1.85484	1.99616	1.97457	2.04933	2.25336	2.25968	2.32095	2.54831	2.47875
	CHX	1	0.967438	0.895303	0.839918	0.780237	0.711137	0.678805	0.649944	0.606943	0.582873	0.539954	0.499892	0.474414	0.447933	0.442041	0.420687	0.408648	0.394675	0.383017	0.372985	0.363945
		1	0.961314	0.911312	0.846513	0.783888	0.693389	0.600642	0.545687	0.508051	0.474915	0.433414	0.393991	0.35607	0.332162	0.316745	0.296395	0.282059	0.265695	0.251992	0.238687	0.222515
		1	0.836414	0.767672	0.69136	0.664398	0.620252	0.555162	0.5207	0.490642	0.454273	0.420293	0.392038	0.368903	0.347811	0.3312	0.319565	0.308417	0.298347	0.289227	0.272482	0.263784
	CHX + MG 132	1	1.00799	1.06049	1.07148	1.08279	1.10033	1.09211	1.07841	1.07378	1.03303	0.991958	0.962209	0.957388	0.973436	0.970277	0.957104	0.968268	0.896786	0.876908	0.873914	0.925515
		1	1.01575	1.06996	1.11358	1.15733	1.19101	1.21407	1.23409	1.24421	1.28662	1.28246	1.2505	1.23527	1.22146	1.23774	1.2423	1.224	1.20249	1.17884	1.17164	1.17445
		1	0.91267	0.933119	0.852522	0.834489	0.831036	0.847852	0.828769	0.728503	0.777123	0.698654	0.743466	0.784277	0.868721	0.848136	0.96649	0.940776	0.904086	0.857432	0.829908	0.731727
FIGURE S1H
		mock EVs			Killer EVs
	20 ug	102.109	103.813	98.8621	52.4183	48.0252	47.6253
	50 ug	99.4664	98.0341	99.4477	0.406179	0.134543	0.116998
[truncated: 1,152 more columns]
